# Supplementary material for: Randomized Controlled Trial to Assess the Feasibility of a Novel Clinical Decision Support System Based on the Automatic Generation of Alerts through Remote Patient Monitoring
Source: J Clin Med. 2024 Oct 8;13(19):5974. doi: 10.3390/jcm13195974 (PMC11478283; doi:10.3390/jcm13195974)
Supplement: Supplementary file 1 [file jcm-13-05974-s001.zip]

Archive with 1 entries (1 files):
- jcm-3178369-supplementary.pdf
